# Supplementary material for: Effects of school-based physical activity on mathematics performance in children: a systematic review
Source: Int J Behav Nutr Phys Act. 2019 Nov 21;16:109. doi: 10.1186/s12966-019-0866-6 (PMC6873534; doi:10.1186/s12966-019-0866-6)
Supplement: Supplementary file 1 — Additional file 1: Systematic search strategy. [file 12966_2019_866_MOESM1_ESM.xlsx]

## Sheet: Taul1
Additional file 1. Systematic search strategy.
Database	Search terms	Limits	Results 01-12-2018	Exact search	New results 15-11-2018
Eric (Proquest)	(math* or arithmetic* or numeracy) AND ("physical activit*" or "exercise") AND school*	1997-current, peer reviewed	52	(all(math*) OR all(arithmetic*) OR all(numerary)) AND (all("physical activit*") OR all("exercise")) AND all(school*)	9
Psycinfo(OVID)	(math* or arithmetic* or numeracy) AND ("physical activit*" or "exercise") AND school*	1997-current, peer reviewed	97	(math* or arithmetic* or numeracy) AND ("physical activit*" or "exercise") AND school* )	7
Sportdiscus (EBSCO)	(math* or arithmetic* or numeracy) AND ("physical activit*" or "exercise") AND school*	1997-current, peer reviewed	91	AB ( (math* or arithmetic* or numeracy) AND ("physical activit*" or "exercise") AND school* ) OR TI ( (math* or arithmetic* or numeracy) AND ("physical activit*" or "exercise") AND school* ) OR KW ( (math* or arithmetic* or numeracy) AND ("physical activit*" or "exercise") AND school* )	12
Medline (OVID)	(math* or arithmetic* or numeracy) AND ("physical activit*" or "exercise") AND school*	1997-current	142	(math* or arithmetic* or numeracy) AND ("physical activit*" or "exercise") AND school* )	28
Altogether			382		56
